# Supplementary material for: The gender gap in STEM: (Female) teenagers’ ICT skills and subsequent career paths
Source: PLoS One. 2025 Jan 16;20(1):e0308074. doi: 10.1371/journal.pone.0308074 (PMC11737668; doi:10.1371/journal.pone.0308074)
Supplement: S4 Table — (ZIP) [file pone.0308074.s004.zip]

Archive with 2 entries (2 files):
- S4_Table.pdf
- S4_Table.tex
